# Supplementary material for: Synuclein Analysis in Adult Xenopus laevis
Source: Int J Mol Sci. 2022 May 27;23(11):6058. doi: 10.3390/ijms23116058 (PMC9181771; doi:10.3390/ijms23116058)
Supplement: Supplementary file 1 [file ijms-23-06058-s001.zip]

Archive with 1 entries (1 files):
- ijms-1697179-supplementary.pdf
